# Supplementary material for: Capicua deficiency induces autoimmunity and promotes follicular helper T cell differentiation via derepression of ETV5
Source: Nat Commun. 2017 Jul 12;8:16037. doi: 10.1038/ncomms16037 (PMC5510180; doi:10.1038/ncomms16037)
Supplement: Supplementary Data 1 [file ncomms16037-s2.xlsx]

## Sheet: Data 1
	Supplementary Data 1. Differentially expressed genes (DEGs) in naïve and anti-CD3/CD28 antibody-activated Cic deficient CD4+ T cells
	DEGs in naïve Cic deficient CD4+ T cells				DEGs in activated Cic deficient CD4+ T cells
	Gene	Fold_change (log2)	P_value		Gene	Fold_change (log2)	P_value
	Cldn10	3.79292	0.03465		Etv4	3.82713	0.00635
	Etv4	3.25126	0.0155		Arhgap20	2.70515	0.00675
	Spry4	3.19867	0.00805		Ccr6	2.64096	0.01425
	Etv5	3.05477	0.00025		Bcl6	2.31963	0.00015
	Spred1	2.26092	5e-05		Id3	2.24488	0.02105
	Ankrd55	2.04573	0.01495		C1ql3	2.23757	0.0404
	Dusp4	2.02163	5e-05		Dzip1	2.22275	0.0015
	Mir674	1.97357	0.0283		Myl4	2.09759	0.04415
	Per2	1.60767	0.0009		Mturn	2.08113	0.01155
	Apoe	-1.51021	5e-05		Trat1	2.00308	0.00055
	Fcer1g	-1.53921	0.00105		Etv5	1.99677	0.0004
	Tmbim1	-1.54994	0.01935		Drc1	1.82021	0.02675
	Abcb4	-1.55747	0.02835		Gm10406	1.7959	0.0463
	Lyz2	-1.55812	5e-05		Dclk1	1.76813	0.0008
	Nfam1	-1.56189	0.00345		Nod1	1.71798	0.00365
	Ifitm2	-1.56252	0.013		Mapk1ip1	1.71346	0.0286
	Wdfy3	-1.56317	0.0009		Gm10825	1.6784	0.01395
	Hba-a1,Hba-a2	-1.57749	0.0006		Nrn1	1.66637	0.00045
	Prss34	-1.58336	0.0035		Pdlim4	1.6365	0.0242
	Pdlim7	-1.58816	0.0461		Sntb1	1.63574	0.01305
	Adrbk2	-1.58999	0.00065		Lonrf3	1.58472	0.0084
	Csf2ra	-1.59013	0.04485		Kdm5d	1.58439	5e-05
	Tnfrsf21	-1.59902	0.02905		Tnfsf4	1.58127	0.0009
	Fcgr3	-1.60895	0.00615		Nsg2	1.57691	0.00025
	C3	-1.62509	0.001		Ccdc141	1.55245	0.00855
	Thbs1	-1.62672	0.0129		Inadl	1.55188	5e-05
	Itgad	-1.6341	5e-05		Txk	1.54468	0.0013
	Clec12a	-1.65768	0.01715		Dapl1	1.52636	0.01175
	Tgm2	-1.66279	0.0049		Tbc1d4	1.52425	5e-05
	Sash1	-1.69272	0.00155		Trp53inp1	1.51481	5e-05
	Hmox1	-1.70141	5e-05		Lrig1	1.50928	0.0006
	Hpgd	-1.70246	0.0006		Tmem71	1.50169	0.0034
	Alox5ap	-1.70435	0.02915		Alox5	-1.50507	0.0163
	Epb4.1l3	-1.71162	0.0077		Dmwd	-1.5571	0.01555
	Emr4	-1.71959	0.00015		Prdm1	-1.57592	5e-05
	Abcc3	-1.75253	0.0007		Pbx1	-1.5876	0.01815
	Gatm	-1.76912	0.03975		Gzmb	-1.60908	5e-05
	Ppfibp2	-1.77252	0.035		Ccl3	-1.61776	0.00045
	Tnfaip2	-1.77496	0.01765		Ccl9	-1.61964	0.03385
	Ctnnd1	-1.77592	0.0051		Ifng	-1.63927	0.00015
	Pla2g7	-1.77709	0.0195		Zbtb32	-1.64626	5e-05
	Mertk	-1.78505	0.0001		Lilrb4	-1.66686	5e-05
	Igf1	-1.78565	0.01945		Xist	-1.67077	5e-05
	Treml4	-1.78622	0.00985		Cd244	-1.67177	0.0436
	Blvrb	-1.79068	0.0062		Il13	-1.67268	5e-05
	Car1	-1.8019	0.00165		Mrvi1	-1.67277	0.02975
	Mpeg1	-1.80552	5e-05		Angpt1	-1.67821	0.00825
	Cd300a	-1.80743	0.0022		Hbegf	-1.68161	0.0189
	Mafb	-1.81953	0.00255		Gem	-1.68792	0.00065
	Tifa	-1.83571	0.04225		Dhrs11	-1.68864	0.02985
	Ptgs1	-1.8479	0.01455		Il24	-1.69081	5e-05
	Sirpa	-1.85154	5e-05		Ctnnd1	-1.69646	0.0246
	Csf1r	-1.85409	5e-05		Gcnt1	-1.71569	0.00365
	Gda	-1.85653	0.0072		Peg10	-1.72197	0.0071
	Lrp1	-1.86513	5e-05		Gpnmb	-1.76655	0.00845
	Naip5	-1.87394	0.0053		Adamts14	-1.80373	0.025
	Gsto1	-1.87578	0.00775		Car2	-1.80775	0.00845
	Cd5l	-1.87973	0.00345		Maf	-1.81523	5e-05
	Kcnj10	-1.8802	0.0018		Fcer1g	-1.82017	0.0389
	C1qb	-1.88891	0.00025		Batf3	-1.82635	0.0053
	Ccr3	-1.88908	0.0002		Mmp12	-1.84824	0.0121
	C1qa	-1.89616	0.00025		Tnfrsf8	-1.87882	5e-05
	Prg2	-1.89707	0.0356		Dennd3	-1.91012	0.0026
	Il18	-1.90104	0.04225		Thbs1	-1.94817	0.0021
	Fn1	-1.90559	5e-05		Gja1	-1.9583	0.0044
	C1qc	-1.91245	5e-05		Adam8	-1.96042	5e-05
	Slc40a1	-1.91572	5e-05		Emp1	-1.97492	0.0157
	Pygl	-1.9183	0.00825		Ptger3	-2.00387	0.0418
	Tbc1d9	-1.92119	0.00785		Il10	-2.01004	5e-05
	Aif1	-1.93996	0.0421		Gfod2	-2.0108	0.04875
	F13a1	-1.95132	0.0001		Hist2h2aa2	-2.0446	0.04865
	Clec7a	-1.95248	0.002		Muc13	-2.0576	0.00225
	Ermap	-1.95683	0.02185		Ermn	-2.17359	0.01915
	Lpl	-1.98163	0.0154		Il21	-2.20326	0.0014
	Axl	-2.00411	5e-05		Gzma	-2.20523	5e-05
	Cadm1	-2.01545	0.00755		Adamtsl3	-2.21328	0.0004
	Slc4a1	-2.03576	0.00035		Tal1	-2.24281	0.02705
	Sema6d	-2.03731	0.0004		Pparg	-2.25486	0.01385
	Aldh3b1	-2.047	0.0472		Prf1	-2.26567	5e-05
	Cd163	-2.05072	0.0001		Sh2d5	-2.28887	0.03675
	Mpo	-2.08219	5e-05		Gpr15	-2.30231	0.03555
	Lgals3	-2.08523	0.0081		Steap3	-2.33065	0.04195
	Clec4a3	-2.09169	0.0363		Gm15915	-2.42093	0.0289
	Vcam1	-2.09449	5e-05		Akr1c18	-2.43456	5e-05
	Trf	-2.11581	5e-05		Csf2rb	-2.43463	0.01855
	Siglec1	-2.11632	0.00515		Gfi1b	-2.48893	0.0486
	Cd14	-2.11775	0.0459		Ifitm3,Ifitm6	-2.53241	0.00245
	Gfra2	-2.12172	0.0145		Car1	-2.54537	0.00435
	Adap2	-2.12878	0.0066		Ido1	-2.6404	0.038
	Plxnb2	-2.13078	5e-05		Gzmc	-2.71436	5e-05
	Stom	-2.13957	0.0071		Moxd1	-2.78029	0.04495
	Rab3il1	-2.13978	0.0432		Tmem40	-3.20395	0.0454
	Emr1	-2.19871	5e-05		Ubd	-3.9779	0.0244
	Gpr141	-2.20108	0.01825
	Tgfbi	-2.20436	0.00075
	Dgki	-2.2073	0.01575
	Clec4a1	-2.20844	0.02825
	Itgb5	-2.23897	0.0033
	Mrc1	-2.24646	5e-05
	Spic	-2.24937	0.0008
	Tmcc2	-2.25098	0.0015
	Fcna	-2.29094	5e-05
	Ifitm1	-2.30481	0.0272
	Fcgr4	-2.35519	0.0303
	Sort1	-2.40952	0.00185
	Aqp1	-2.43505	0.0201
	Olfm1	-2.44705	0.03545
	Ifi204	-2.55765	0.00335
	Hcar2	-2.55787	0.02625
	Zak	-2.60758	0.0073
	Clec4n	-2.64673	0.0268
	Mpzl1	-2.72464	0.0485
	Tlr8	-2.87763	0.00525
	Ifitm3,Ifitm6	-2.90666	0.00145
	AI607873	-2.90922	0.00145
	Gypa	-3.15804	0.0498
