# Supplementary material for: Capicua deficiency induces autoimmunity and promotes follicular helper T cell differentiation via derepression of ETV5
Source: Nat Commun. 2017 Jul 12;8:16037. doi: 10.1038/ncomms16037 (PMC5510180; doi:10.1038/ncomms16037)
Supplement: Supplementary Data 2 [file ncomms16037-s3.xlsx]

## Sheet: Data S2
		Supplementary Data 2. Primer sequences used in ChIP experiments
		Gene	Primer	Sequences
		Etv1	Forward	5’-TAAATAAATGTCAAAGCCTCTTGG-3’
			Reverse	5’-TCAGTTGTGTTACGCTTCTTAG-3’
		Etv4	Forward	5’-CGTGGAGAAGCTGCCGGGTC-3’
			Reverse	5’-CTCCCCACCGGTTCCCTTTG-3’
		Etv5	Forward	5’-TTTAAGAGCTTCACTGACTCAG-3’
			Reverse	5’-ACCCTGTCTTCAGGCAAATC-3’
		Maf NC	Forward	5’-GGCTTAAAGTGTCCCAGAAC-3’
			Reverse	5’-CTGCAAGTGAGGTGATCAG-3’
		Maf R1	Forward	5’-GCCGCCCTTTTAGTAAACTC-3’
			Reverse	5’-GTGACGTCAGGCTCAAATG-3’
		Maf R2	Forward	5’-CTGCACCTCGGTCTTGC-3’
			Reverse	5’-CGGAGTGGTTAACACTTCAC-3’
