# Supplementary material for: Capicua deficiency induces autoimmunity and promotes follicular helper T cell differentiation via derepression of ETV5
Source: Nat Commun. 2017 Jul 12;8:16037. doi: 10.1038/ncomms16037 (PMC5510180; doi:10.1038/ncomms16037)
Supplement: Supplementary Data 3 [file ncomms16037-s4.xlsx]

## Sheet: Data S3
		Supplementary Data 3. Primer sequences used in qRT-PCR experiments
		Gene	Primer	Sequences
		Hprt	Forward	5'-AGCCTAAGATGAGCGCAAGT-3'
			Reverse	5'-TTACTAGGCAGATGGCCACA-3'
		Etv1	Forward	5'-CAGCTCATACTCCGAAACCTG-3
			Reverse	5'-CGGCGAAATCTGTGGTCCA-3'
		Etv4	Forward	5'-CATTCCCAGATGATGTCTGCAT-3'
			Reverse	5'-CCACAGTTGTAAGGCACCCC-3'
		Etv5	Forward	5'-TCAGTCTGATAACTTGGTGCTTC-3'
			Reverse	5'-GGCTTCCTATCGTAGGCACAA-3'
		Maf	Forward	5'-GGAGACCGACCGCATCATC-3'
			Reverse	5'-TCATCCAGTAGTAGTCTTCCAGG-3'
		Bcl6	Forward	5'-CCGGCACGCTAGTGATGTT-3'
			Reverse	5'-TGTCTTATGGGCTCTAAACTGCT-3'
		Batf	Forward	5'-CTGGCAAACAGGACTCATCTG-3'
			Reverse	5'-GGGTGTCGGCTTTCTGTGTC-3'
		Irf4	Forward	5'-TCCGACAGTGGTTGATCGAC-3'
			Reverse	5'-CCTCACGATTGTAGTCCTGCTT-3'
		Ascl2	Forward	5'-AAGCACACCTTGACTGGTACG-3'
			Reverse	5'-AAGTGGACGTTTGCACCTTCA-3'
		Tcf7	Forward	5'-AGCTTTCTCCACTCTACGAACA-3'
			Reverse	5'-AATCCAGAGAGATCGGGGGTC-3'
		Lef1	Forward	5'-AACGAGTCCGAAATCATCCCA-3'
			Reverse	5'-GCCAGAGTAACTGGAGTAGGA-3'
		Foxp1	Forward	5'-GGTCTGAG CAAAAAGTAACGGA-3'
			Reverse	5'-CGCACTCTAGTAAGTGGTTGC-3'
		Cxcr5	Forward	5'-TGGCCTTCTACAGTAACAGCA-3'
			Reverse	5'-GCATGAATACCGCCTTAAAGGAC-3'
		Icos	Forward	5'-TCCAGCAGTTAAAAATGCGATTG-3'
			Reverse	5'-ATCCTCCACTAAGGTTCCTTTCT-3'
		Ifng	Forward	5'-GCCACGGCACAGTCATTGA-3'
			Reverse	5'-TGCTGATGGCCTGATTGTCTT-3'
		Il4	Forward	5'-GGTCTCAACCCCCAGCTAGT-3'
			Reverse	5'-GCCGATGATCTCTCTCAAGTGAT-3'
		Il6	Forward	5'-TAGTCCTTCCTACCCCAATTTCC-3'
			Reverse	5'-TTGGTCCTTAGCCACTCCTTC-3'
		Il21	Forward	5'-GGACCCTTGTCTGTCTGGTAG-3'
			Reverse	5'-TGTGGAGCTGATAGAAGTTCAGG-3'
